# Supplementary material for: Alienness: Rapid Detection of Candidate Horizontal Gene Transfers across the Tree of Life
Source: Genes (Basel). 2017 Sep 29;8(10):248. doi: 10.3390/genes8100248 (PMC5664098; doi:10.3390/genes8100248)
Supplement: Supplementary file 1 [file genes-08-00248-s001.zip]

Archive with 3 entries (3 files):
- Supp-Table1-AI-MiV1.xlsx
- Supp-Table2-AI-Tree-MiV1.xlsx
- Supp-TableS3-GeneHGT_edit.docx
